# Supplementary material for: Primary and Secondary Coordination Sphere Effects in the Cobalt Complex-Catalyzed Electrocatalytic O2 Reduction to Water
Source: J Am Chem Soc. 2025 Oct 21;147(44):40440–53. doi: 10.1021/jacs.5c11990 (PMC12593408; doi:10.1021/jacs.5c11990)
Supplement: Supplementary file 2 [file ja5c11990_si_002.xyz]

# You can open this file using our opensource XYZ Viewer: https://js-elictes.github.io/RSI-MolKit-Viewer/

73
[UMAPA-O_CoIII_AcO_OH]_Isomer2_1C1M.gjf.log | E(HF)=-3805.382578 | E(0K)=-3804.839367 | Imag=0 | Charge=1 | Multiplicity=1
6   1.674716   -0.920352   2.377483
6   2.352834   -1.364287   3.530755
6   3.563907   -0.785131   3.873795
6   4.058557   0.262586   3.087096
6   3.341623   0.632525   1.957207
7   2.202109   0.017445   1.567046
6   5.910600   -1.393398   -0.551162
6   4.760837   -0.609198   -0.617517
7   3.535621   -1.151828   -0.484088
6   3.393849   -2.466195   -0.273877
6   4.496946   -3.313067   -0.203638
6   5.776081   -2.767769   -0.343987
6   1.617816   2.884445   -0.924432
6   0.944054   4.094089   -1.080045
6   -0.453483   4.090845   -1.093609
6   -1.133449   2.879413   -0.962218
6   -0.393010   1.712744   -0.785356
7   0.943831   1.729658   -0.741698
6   3.746906   1.794492   1.095647
7   3.559060   1.520649   -0.348764
6   3.109973   2.746193   -1.059791
6   4.795964   0.867402   -0.992102
7   0.432156   -1.454642   2.073122
6   -0.655837   -0.620205   1.732195
7   -1.760396   -1.341498   1.348806
8   -0.592483   0.586252   1.812092
6   -3.000085   -0.831131   0.916946
6   -4.607409   0.939774   0.560897
6   -3.365966   0.518415   1.044130
6   -3.899503   -1.733075   0.325247
6   -5.138327   -1.293272   -0.138503
6   -5.504833   0.049935   -0.031255
6   -4.944929   2.411986   0.623909
6   -6.109498   -2.299594   -0.717796
9   -4.393355   3.006511   1.691497
9   -4.464774   3.054500   -0.471749
9   -6.262968   2.626168   0.656278
9   -5.459167   -3.305958   -1.329550
9   -6.930162   -1.732364   -1.610983
9   -6.869010   -2.843066   0.246503
27   2.104480   0.175703   -0.574436
1   -1.606929   -2.319575   1.134376
1   1.899729   -2.134563   4.157883
1   4.103705   -1.117659   4.763098
1   4.983744   0.779143   3.346215
1   6.890694   -0.929547   -0.675866
1   2.372280   -2.822913   -0.154271
1   4.350179   -4.382294   -0.043288
1   6.659915   -3.407836   -0.294649
1   1.509394   5.019179   -1.207886
1   -1.005834   5.025051   -1.217844
1   -2.222096   2.833357   -0.983972
1   -0.856487   0.735410   -0.682393
1   3.084354   2.631699   1.366178
1   4.780330   2.116443   1.300847
1   3.648719   3.636779   -0.697980
1   3.349618   2.621260   -2.122433
8   4.795013   1.014460   -2.346948
1   5.698224   1.350798   -0.575167
1   -2.688155   1.228890   1.508816
1   -3.634020   -2.786710   0.214243
1   -6.470042   0.393935   -0.402804
8   2.377834   0.311421   -2.410645
1   0.211203   -2.338336   2.519818
1   2.117060   -0.572960   -2.752507
8   0.660297   -1.050389   -0.734176
8   1.306567   -2.131236   -2.598971
6   0.496308   -1.910157   -1.705609
6   -0.809810   -2.682922   -1.624537
1   -0.773192   -3.375399   -0.766551
1   -1.658978   -2.000240   -1.477903
1   -0.950400   -3.269568   -2.540294
1   3.887468   0.636422   -2.634896
73
[UMAPA-O_CoIII_AcO_OH]_Isomer3_1C1M.gjf.log | E(HF)=-3805.381712 | E(0K)=-3804.838140 | Imag=0 | Charge=1 | Multiplicity=1
6   -1.772099   0.237675   -2.743562
6   -2.574567   0.324251   -3.903676
6   -3.791232   0.979040   -3.847554
6   -4.182346   1.580661   -2.642132
6   -3.358600   1.431523   -1.537717
7   -2.205003   0.721392   -1.558155
6   -5.720678   -1.559761   -0.031971
6   -4.562195   -0.856272   0.289925
7   -3.357627   -1.269931   -0.144189
6   -3.227172   -2.379443   -0.879092
6   -4.343466   -3.135391   -1.235542
6   -5.607588   -2.714352   -0.812294
6   -1.323990   2.191991   1.840563
6   -0.613174   3.232438   2.432418
6   0.779229   3.263773   2.294544
6   1.418275   2.245566   1.588688
6   0.641691   1.244325   1.008311
7   -0.692332   1.246589   1.107820
6   -3.652649   2.088748   -0.220373
7   -3.358274   1.195934   0.924896
6   -2.801879   1.972487   2.059322
6   -4.543652   0.306478   1.279172
7   -0.530294   -0.343768   -2.828504
6   0.600894   0.183836   -2.167028
7   1.605830   -0.749539   -2.054485
8   0.653688   1.342470   -1.819174
6   2.839566   -0.540691   -1.409032
6   4.721660   -1.516607   -0.225617
6   3.499869   -1.661469   -0.880102
6   3.424681   0.727924   -1.273454
6   4.639249   0.854025   -0.594006
6   5.301909   -0.255643   -0.067892
6   5.448966   -2.742804   0.281500
6   5.195294   2.239190   -0.360348
9   4.595698   -3.745353   0.552290
9   6.321367   -3.195805   -0.633951
9   6.140356   -2.474255   1.398372
9   4.913904   3.070501   -1.372966
9   6.519541   2.229100   -0.179764
9   4.647592   2.785751   0.756846
27   -1.887119   -0.090623   0.354280
1   1.259943   -1.702496   -2.000067
1   -2.200987   -0.093905   -4.840258
1   -4.418490   1.057261   -4.738239
1   -5.109152   2.150630   -2.565368
1   -6.688506   -1.215425   0.337148
1   -2.194916   -2.619750   -1.147104
1   -4.219179   -4.040361   -1.832697
1   -6.499310   -3.286062   -1.079722
1   -1.142176   3.997358   3.004216
1   1.358496   4.071945   2.746952
1   2.501639   2.225088   1.470367
1   1.072332   0.409680   0.466021
1   -2.983065   2.959660   -0.144261
1   -4.686662   2.466584   -0.171750
1   -3.342750   2.921993   2.204760
1   -2.935029   1.378930   2.971259
8   -4.464580   -0.169136   2.568000
1   -5.472178   0.897973   1.198113
1   3.054335   -2.654797   -0.966215
1   2.930216   1.608754   -1.674496
1   6.249580   -0.141770   0.458476
8   -0.594236   -1.242864   -0.257942
1   -0.368744   -0.991105   -3.591813
1   -0.122898   -1.533087   0.549007
8   -1.985210   -0.867768   2.103470
8   0.144497   -1.552024   2.340937
6   -0.983377   -1.397933   2.780237
6   -1.376161   -1.803939   4.186381
1   -2.188081   -2.547014   4.147451
1   -0.509806   -2.229149   4.707011
1   -1.755306   -0.930973   4.740570
1   -3.611338   -0.670525   2.625596
73
[UMAPA-O_CoIII_AcO_OH]_LowestE_1C1M.gjf.log | E(HF)=-3805.402856 | E(0K)=-3804.859691 | Imag=0 | Charge=1 | Multiplicity=1
6   -0.763470   -2.112766   -0.699143
6   -0.550194   -3.504718   -0.879543
6   -1.634146   -4.358326   -0.917253
6   -2.934405   -3.842780   -0.790793
6   -3.080769   -2.474635   -0.646984
7   -2.033683   -1.614907   -0.600890
6   -3.493503   -1.433560   3.622608
6   -3.499891   -0.867962   2.347931
7   -2.360480   -0.399301   1.798657
6   -1.199996   -0.445787   2.466261
6   -1.125459   -0.987587   3.746300
6   -2.289869   -1.492285   4.330382
6   -4.549291   0.856682   -1.899349
6   -5.142827   1.316449   -3.071592
6   -4.320317   1.771611   -4.107192
6   -2.934111   1.760114   -3.934370
6   -2.407543   1.291838   -2.730830
7   -3.208078   0.846269   -1.754956
6   -4.437902   -1.835622   -0.631871
7   -4.450242   -0.540010   0.092072
6   -5.360198   0.429480   -0.674500
6   -4.758844   -0.665039   1.538070
7   0.239627   -1.201798   -0.602287
6   1.617931   -1.435132   -0.574319
7   2.291335   -0.242128   -0.401630
8   2.142963   -2.527036   -0.673282
6   3.678493   -0.033363   -0.303229
6   5.983863   -0.760965   -0.252803
6   4.624804   -1.068814   -0.358612
6   4.118260   1.292156   -0.145364
6   5.478374   1.576250   -0.043121
6   6.427705   0.552486   -0.098435
6   6.979939   -1.900210   -0.261239
6   5.923904   3.003177   0.183174
9   7.071921   -2.464525   0.956593
9   6.613557   -2.866922   -1.118889
9   8.207722   -1.485457   -0.606427
9   5.054526   3.882104   -0.349394
9   7.128274   3.236429   -0.355775
9   6.009973   3.279080   1.496648
27   -2.603491   0.248448   -0.006548
1   1.721460   0.598004   -0.366904
1   0.475501   -3.856432   -0.962280
1   -1.475755   -5.431969   -1.041813
1   -3.811669   -4.490717   -0.817128
1   -4.420247   -1.817005   4.053818
1   -0.335857   -0.035437   1.946169
1   -0.168317   -1.011283   4.269295
1   -2.262562   -1.929683   5.330994
1   -6.230548   1.324143   -3.163538
1   -4.759601   2.136117   -5.038623
1   -2.261772   2.115970   -4.716732
1   -1.341703   1.283644   -2.496265
1   -4.718138   -1.639246   -1.679315
1   -5.200882   -2.516421   -0.223908
1   -6.264743   -0.119990   -0.988152
8   -5.769777   1.491486   0.084379
1   -5.226951   0.279816   1.848874
1   -5.488676   -1.468520   1.725947
1   4.302266   -2.097691   -0.494412
1   3.397773   2.112934   -0.111877
1   7.492192   0.777038   -0.034845
8   -0.914623   1.019011   -0.231584
1   -0.108492   -0.206560   -0.438438
1   -0.847678   1.684939   0.489164
8   -3.315465   1.890381   0.720585
8   -1.493161   2.617367   1.816037
6   -2.674715   2.721983   1.518391
6   -3.548508   3.843773   2.036925
1   -4.443169   3.435216   2.532054
1   -2.980400   4.466047   2.738608
1   -3.893005   4.461132   1.192193
1   -4.941258   1.966250   0.356252
73
[UMAPA-O_CoIII_AcO_OH]_triplet_1C3M.gjf.log | E(HF)=-3805.375324 | E(0K)=-3804.833318 | Imag=0 | Charge=1 | Multiplicity=3
6   -0.750726   -2.214039   -0.915805
6   -0.528889   -3.607575   -1.022910
6   -1.626247   -4.453140   -0.961708
6   -2.922119   -3.931972   -0.805131
6   -3.054796   -2.551895   -0.740103
7   -2.002347   -1.721032   -0.803285
6   -3.074086   -1.755478   3.500305
6   -3.215743   -1.062860   2.298091
7   -2.150668   -0.466521   1.719607
6   -0.939454   -0.515328   2.290029
6   -0.731276   -1.180197   3.494856
6   -1.816471   -1.812008   4.106858
6   -4.748407   0.937243   -1.692820
6   -5.483009   1.444674   -2.761014
6   -4.798656   2.022055   -3.835365
6   -3.402884   2.081039   -3.806909
6   -2.729841   1.560074   -2.702939
7   -3.399474   0.998418   -1.688515
6   -4.393787   -1.859796   -0.667256
7   -4.379320   -0.616684   0.157658
6   -5.405341   0.374468   -0.431289
6   -4.546903   -0.867804   1.613180
7   0.236165   -1.257432   -0.897239
6   1.616264   -1.453117   -0.782664
7   2.262239   -0.245465   -0.606327
8   2.155081   -2.540960   -0.816910
6   3.641750   -0.015845   -0.445357
6   5.950872   -0.710995   -0.275063
6   4.602457   -1.038973   -0.440830
6   4.055433   1.317576   -0.285758
6   5.405349   1.621727   -0.123212
6   6.369474   0.610402   -0.118830
6   6.960778   -1.836740   -0.218557
6   5.821288   3.057558   0.104145
9   7.000370   -2.381752   1.011014
9   6.648458   -2.820531   -1.077868
9   8.198232   -1.410458   -0.510061
9   4.964465   3.917518   -0.476986
9   7.044934   3.300613   -0.384284
9   5.845715   3.349831   1.416664
27   -2.576144   0.341093   -0.031948
1   1.683501   0.589128   -0.613131
1   0.488714   -3.976332   -1.128006
1   -1.476286   -5.533265   -1.028503
1   -3.795041   -4.583883   -0.744689
1   -3.940074   -2.240880   3.954378
1   -0.136673   -0.008742   1.755669
1   0.265553   -1.199931   3.937768
1   -1.685445   -2.348084   5.049594
1   -6.573265   1.393729   -2.742918
1   -5.352235   2.426507   -4.685886
1   -2.836446   2.531767   -4.623407
1   -1.644822   1.596597   -2.585769
1   -4.669580   -1.569168   -1.693429
1   -5.179644   -2.540113   -0.303504
1   -6.310669   -0.197216   -0.701046
8   -5.778680   1.343458   0.452671
1   -5.027935   0.025517   2.036938
1   -5.218083   -1.721857   1.796125
1   4.300496   -2.074170   -0.575991
1   3.323659   2.128960   -0.297942
1   7.426704   0.850449   -0.007914
8   -0.984809   1.130060   -0.321530
1   -0.121974   -0.295937   -0.776180
1   -0.870849   1.710376   0.490414
8   -3.379856   1.971380   1.039904
8   -1.376764   2.587954   1.812662
6   -2.605893   2.706667   1.788597
6   -3.314161   3.738228   2.637660
1   -4.095645   3.255026   3.244298
1   -2.598620   4.259691   3.284544
1   -3.816315   4.466321   1.980906
1   -4.958523   1.851136   0.725099
72
[UMAPAH_CoIII_AcO_OH]_Isomer2_1C1M.gjf.log | E(HF)=-3730.223290 | E(0K)=-3729.684419 | Imag=0 | Charge=1 | Multiplicity=1
6   -1.128879   -1.659301   -1.122340
6   -0.991358   -2.909263   -1.782468
6   -2.124292   -3.610356   -2.143474
6   -3.395300   -3.075041   -1.875735
6   -3.460513   -1.840559   -1.254025
7   -2.365595   -1.142174   -0.867415
6   -4.289763   -2.517106   2.920742
6   -4.123644   -1.455717   2.033865
7   -2.902780   -0.930546   1.804573
6   -1.818250   -1.406228   2.429303
6   -1.913683   -2.457114   3.340139
6   -3.167387   -3.022412   3.584928
6   -4.574813   1.859723   -1.269615
6   -5.015442   2.728021   -2.265849
6   -4.067216   3.387905   -3.053933
6   -2.709180   3.141644   -2.839699
6   -2.340474   2.252259   -1.832062
7   -3.256655   1.647168   -1.065282
6   -4.778220   -1.134005   -1.085693
7   -4.778153   -0.165893   0.045882
6   -5.480827   1.094873   -0.336834
6   -5.254873   -0.748094   1.331595
7   -0.068846   -0.908392   -0.710163
6   1.310545   -1.206600   -0.821573
7   2.056104   -0.169927   -0.334959
8   1.736453   -2.248594   -1.283780
6   3.454333   -0.091583   -0.230567
6   5.707536   -0.942076   -0.446953
6   4.329709   -1.125770   -0.596596
6   3.979290   1.112518   0.274317
6   5.355909   1.272375   0.412764
6   6.236646   0.248074   0.052302
6   6.625469   -2.091388   -0.797744
6   5.894510   2.551218   1.010848
9   6.673646   -2.991443   0.202320
9   6.201525   -2.743707   -1.893779
9   7.881322   -1.677812   -1.025449
9   5.098996   3.600824   0.735873
9   7.122807   2.835108   0.552946
9   5.978180   2.461058   2.351472
27   -2.925742   0.417905   0.410157
1   1.554451   0.682423   -0.044615
1   0.013177   -3.283506   -1.964457
1   -2.026996   -4.579829   -2.637457
1   -4.307927   -3.599770   -2.162289
1   -5.282661   -2.937681   3.090876
1   -0.873630   -0.922010   2.176264
1   -1.015588   -2.825728   3.838265
1   -3.272434   -3.853626   4.285864
1   -6.084820   2.881998   -2.421967
1   -4.388155   4.078352   -3.837221
1   -1.939524   3.624713   -3.443652
1   -1.295715   2.010823   -1.630219
1   -4.964106   -0.564539   -2.009597
1   -5.609020   -1.848488   -0.981601
1   -6.464018   0.886357   -0.788159
1   -5.608283   1.688568   0.576812
1   -5.546939   0.096654   1.969796
1   -6.124670   -1.405731   1.178454
1   3.938991   -2.054247   -1.005037
1   3.304685   1.927269   0.546151
1   7.313936   0.381840   0.146991
8   -3.681607   1.625469   1.596053
1   -0.335713   -0.077833   -0.152864
1   -3.068506   1.728070   2.335873
8   -1.150037   1.002622   0.794956
8   0.668083   2.191383   0.457407
6   -0.504663   2.153759   0.813511
6   -1.215855   3.388546   1.307612
1   -2.277064   3.380113   1.031352
1   -1.165359   3.395688   2.409775
1   -0.694926   4.281925   0.941845
72
[UMAPAH_CoIII_AcO_OH]_Isomer3_1C1M.gjf.log | E(HF)=-3730.210262 | E(0K)=-3729.671814 | Imag=0 | Charge=1 | Multiplicity=1
6   -1.959367   0.353209   -2.641123
6   -2.807141   0.496759   -3.762881
6   -4.012199   1.161918   -3.627820
6   -4.346843   1.715255   -2.382427
6   -3.479787   1.509587   -1.320738
7   -2.336612   0.790928   -1.421168
6   -5.735716   -1.676255   0.156841
6   -4.588064   -0.942483   0.453654
7   -3.392535   -1.304575   -0.047321
6   -3.258102   -2.389222   -0.816541
6   -4.361039   -3.177603   -1.142432
6   -5.617391   -2.809948   -0.653500
6   -1.376715   2.099768   2.044843
6   -0.674951   3.122722   2.674450
6   0.710262   3.206002   2.484640
6   1.348658   2.254489   1.691418
6   0.578382   1.265454   1.079432
7   -0.748780   1.220786   1.230448
6   -3.709916   2.104793   0.039286
7   -3.416732   1.128463   1.115048
6   -2.838054   1.808405   2.299865
6   -4.556086   0.224812   1.415139
7   -0.727530   -0.237258   -2.795124
6   0.432097   0.260894   -2.158631
7   1.437312   -0.679795   -2.122836
8   0.505259   1.405266   -1.770479
6   2.678244   -0.499884   -1.482054
6   4.548524   -1.516996   -0.314942
6   3.322239   -1.636027   -0.966320
6   3.284109   0.757730   -1.336446
6   4.502137   0.858434   -0.658998
6   5.148766   -0.266878   -0.146186
6   5.258532   -2.758604   0.178567
6   5.081005   2.231842   -0.413390
9   4.392948   -3.754723   0.432278
9   6.130081   -3.209493   -0.739120
9   5.948627   -2.513327   1.301878
9   4.807393   3.079022   -1.414931
9   6.406123   2.199222   -0.240413
9   4.548873   2.775203   0.713160
27   -1.940513   -0.108260   0.452653
1   1.082881   -1.630315   -2.079383
1   -2.478721   0.114019   -4.731031
1   -4.674484   1.285121   -4.487537
1   -5.262753   2.291176   -2.243763
1   -6.702542   -1.370100   0.561098
1   -2.230460   -2.585538   -1.133694
1   -4.232933   -4.062845   -1.767526
1   -6.501563   -3.403639   -0.897074
1   -1.201915   3.833799   3.313692
1   1.283770   4.002179   2.964767
1   2.426569   2.274452   1.529579
1   1.009669   0.480008   0.468172
1   -3.001894   2.941203   0.148471
1   -4.726866   2.515389   0.143671
1   -3.401206   2.717999   2.567331
1   -2.891512   1.103913   3.140442
1   -4.378174   -0.195815   2.414575
1   -5.515979   0.766930   1.429967
1   2.859232   -2.620708   -1.058345
1   2.802751   1.650182   -1.727661
1   6.099611   -0.173168   0.378447
8   -0.639943   -1.205687   -0.232999
1   -0.598452   -0.850480   -3.592093
1   -0.153810   -1.521571   0.557828
8   -2.010084   -0.918654   2.165169
8   0.124351   -1.624943   2.321639
6   -0.996368   -1.467974   2.789247
6   -1.339147   -1.886051   4.207414
1   -2.291240   -2.436214   4.228881
1   -0.530667   -2.502438   4.619211
1   -1.460823   -0.986236   4.832522
72
[UMAPAH_CoIII_AcO_OH]_Isomer4_1C1M.gjf.log | E(HF)=-3730.204735 | E(0K)=-3729.666043 | Imag=0 | Charge=1 | Multiplicity=1
6   1.843570   -0.813014   2.332251
6   2.547928   -1.208370   3.487345
6   3.756723   -0.599550   3.786082
6   4.223982   0.424090   2.951725
6   3.479268   0.744805   1.824080
7   2.338057   0.106319   1.484878
6   5.918788   -1.510910   -0.723712
6   4.797158   -0.684301   -0.769749
7   3.558581   -1.181450   -0.585536
6   3.376982   -2.484732   -0.345247
6   4.448698   -3.372958   -0.300538
6   5.739997   -2.877449   -0.494767
6   1.785240   2.906510   -1.125697
6   1.163879   4.139917   -1.300798
6   -0.232257   4.204849   -1.239685
6   -0.959375   3.035620   -1.016888
6   -0.265379   1.840725   -0.827665
7   1.069811   1.793677   -0.857143
6   3.858018   1.869914   0.900369
7   3.683987   1.497598   -0.524861
6   3.259486   2.673256   -1.331876
6   4.853213   0.783117   -1.104583
7   0.605878   -1.378191   2.056207
6   -0.500297   -0.564712   1.720172
7   -1.603740   -1.307553   1.375526
8   -0.452125   0.643697   1.777161
6   -2.855589   -0.817922   0.956373
6   -4.478134   0.934304   0.573687
6   -3.226058   0.533206   1.046964
6   -3.763631   -1.742076   0.413794
6   -5.012942   -1.322470   -0.039575
6   -5.383093   0.022623   0.028986
6   -4.815649   2.407316   0.596360
6   -5.990606   -2.350806   -0.566343
9   -4.280543   3.026511   1.658592
9   -4.316370   3.024643   -0.505682
9   -6.133675   2.624338   0.602375
9   -5.348556   -3.374000   -1.158572
9   -6.832075   -1.816240   -1.460678
9   -6.728560   -2.866202   0.429918
27   2.177055   0.195932   -0.680323
1   -1.438457   -2.284818   1.165525
1   2.120041   -1.964814   4.148146
1   4.317870   -0.892575   4.676078
1   5.148951   0.958410   3.173131
1   6.914447   -1.088577   -0.871846
1   2.347623   -2.798538   -0.181930
1   4.268542   -4.432997   -0.115695
1   6.601911   -3.547835   -0.464101
1   1.763798   5.030059   -1.499641
1   -0.745690   5.159226   -1.376901
1   -2.048902   3.039977   -0.979239
1   -0.767161   0.892417   -0.655997
1   3.168161   2.702361   1.110385
1   4.880867   2.231518   1.089992
1   3.865836   3.563878   -1.099429
1   3.393017   2.403963   -2.387411
1   4.746717   0.851834   -2.195285
1   5.805394   1.242578   -0.793396
1   -2.542926   1.261032   1.475463
1   -3.494863   -2.797310   0.330472
1   -6.356197   0.350692   -0.336061
8   2.458539   0.306936   -2.492157
1   0.403648   -2.250342   2.533669
1   2.243707   -0.586419   -2.824770
8   0.682026   -0.964382   -0.805251
8   1.339404   -2.174198   -2.585807
6   0.500086   -1.845139   -1.755960
6   -0.870194   -2.503776   -1.726590
1   -0.891060   -3.265108   -0.928005
1   -1.662607   -1.770833   -1.522649
1   -1.054776   -3.010995   -2.681512
72
[UMAPAH_CoIII_AcO_OH]_LowestE_1C1M.gjf.log | E(HF)=-3730.230174 | E(0K)=-3729.692085 | Imag=0 | Charge=1 | Multiplicity=1
6   -0.920360   -2.072026   -0.660754
6   -0.731723   -3.469395   -0.824216
6   -1.832942   -4.301779   -0.853190
6   -3.123484   -3.760041   -0.736551
6   -3.243725   -2.386567   -0.613839
7   -2.180127   -1.549030   -0.576385
6   -3.773259   -1.317340   3.589508
6   -3.719396   -0.736477   2.324326
7   -2.547631   -0.311101   1.809282
6   -1.409773   -0.410500   2.505963
6   -1.393126   -0.968307   3.782688
6   -2.591234   -1.433727   4.328350
6   -4.569304   0.973625   -1.969581
6   -5.107926   1.398628   -3.181456
6   -4.237143   1.802585   -4.199671
6   -2.858950   1.768604   -3.977229
6   -2.388066   1.324635   -2.741655
7   -3.233054   0.932822   -1.782034
6   -4.593050   -1.724572   -0.625145
7   -4.588935   -0.392881   0.038572
6   -5.385578   0.580370   -0.759662
6   -4.939740   -0.439791   1.482262
7   0.096477   -1.175462   -0.564256
6   1.470812   -1.428044   -0.544586
7   2.160646   -0.245770   -0.361302
8   1.980725   -2.525708   -0.660204
6   3.550412   -0.055827   -0.269421
6   5.846862   -0.813088   -0.245437
6   4.483262   -1.102227   -0.345624
6   4.008328   1.261829   -0.096681
6   5.372627   1.527162   -0.000399
6   6.308537   0.492350   -0.076391
6   6.827866   -1.964769   -0.276969
6   5.838358   2.944928   0.241723
9   6.916875   -2.551410   0.930549
9   6.446052   -2.911880   -1.149772
9   8.059979   -1.560437   -0.619597
9   4.975692   3.842498   -0.270109
9   7.040716   3.170528   -0.305488
9   5.940697   3.201259   1.558016
27   -2.717184   0.340813   -0.004530
1   1.600343   0.600084   -0.307386
1   0.287055   -3.842112   -0.900614
1   -1.695442   -5.379932   -0.962986
1   -4.012428   -4.392232   -0.756892
1   -4.726338   -1.665857   3.991973
1   -0.516829   -0.029818   2.011641
1   -0.452792   -1.035601   4.331835
1   -2.608419   -1.883951   5.323458
1   -6.190198   1.417338   -3.323357
1   -4.635152   2.141894   -5.158765
1   -2.151450   2.082770   -4.746201
1   -1.331538   1.291909   -2.469708
1   -4.873323   -1.570588   -1.678795
1   -5.364119   -2.376146   -0.185219
1   -6.370080   0.169912   -1.037449
1   -5.529330   1.477366   -0.144740
1   -5.287361   0.564997   1.760871
1   -5.754799   -1.154031   1.680559
1   4.146394   -2.124955   -0.492808
1   3.298455   2.090958   -0.046782
1   7.376194   0.702538   -0.017333
8   -1.004948   1.069096   -0.161657
1   -0.233811   -0.176549   -0.383546
1   -0.965249   1.743469   0.556496
8   -3.460593   1.957581   0.684585
8   -1.661525   2.695641   1.817985
6   -2.837601   2.790588   1.479491
6   -3.719303   3.925391   1.961382
1   -4.618639   3.527030   2.456219
1   -3.159995   4.564500   2.655236
1   -4.056453   4.519815   1.097979
72
[UMAPAH_CoIII_AcO_OH]_triplet_1C3M.gjf.log | E(HF)=-3730.199941 | E(0K)=-3729.662845 | Imag=0 | Charge=1 | Multiplicity=3
6   -0.934059   -2.154545   -0.914794
6   -0.740130   -3.552770   -1.014337
6   -1.853874   -4.375392   -0.931901
6   -3.137003   -3.827308   -0.762083
6   -3.241435   -2.443637   -0.710581
7   -2.174046   -1.636329   -0.797169
6   -3.263629   -1.732073   3.455376
6   -3.371963   -0.980546   2.287174
7   -2.279903   -0.416576   1.726439
6   -1.072572   -0.548579   2.286770
6   -0.894425   -1.274805   3.462425
6   -2.006680   -1.879169   4.051237
6   -4.806512   1.092953   -1.701091
6   -5.514152   1.559498   -2.805845
6   -4.802753   2.098187   -3.884194
6   -3.408358   2.153118   -3.830112
6   -2.761715   1.661468   -2.696669
7   -3.455196   1.141961   -1.677742
6   -4.567551   -1.724748   -0.633633
7   -4.519194   -0.457149   0.156026
6   -5.438113   0.557791   -0.436834
6   -4.690565   -0.657550   1.621336
7   0.069999   -1.215555   -0.903299
6   1.446518   -1.434898   -0.793788
7   2.109563   -0.240124   -0.593568
8   1.968919   -2.529969   -0.850636
6   3.492633   -0.032205   -0.437126
6   5.793823   -0.761027   -0.302067
6   4.439936   -1.067420   -0.464822
6   3.924971   1.291609   -0.248518
6   5.279955   1.574142   -0.089562
6   6.230865   0.550633   -0.117346
6   6.788922   -1.900938   -0.281324
6   5.717152   2.998355   0.168618
9   6.826712   -2.480603   0.932424
9   6.459983   -2.856465   -1.166090
9   8.030832   -1.483296   -0.566736
9   4.865124   3.883758   -0.380230
9   6.938153   3.237886   -0.328740
9   5.761622   3.257228   1.487586
27   -2.680436   0.467432   -0.005126
1   1.539930   0.600954   -0.572902
1   0.268707   -3.942595   -1.128339
1   -1.726490   -5.458890   -0.990854
1   -4.021354   -4.461674   -0.682835
1   -4.151517   -2.191112   3.894284
1   -0.248032   -0.059075   1.769255
1   0.101288   -1.362558   3.899676
1   -1.899167   -2.462653   4.968429
1   -6.604358   1.505897   -2.819535
1   -5.337320   2.472821   -4.760162
1   -2.823385   2.572916   -4.649910
1   -1.678406   1.686737   -2.560132
1   -4.855001   -1.454211   -1.661400
1   -5.359468   -2.381317   -0.239668
1   -6.442646   0.141894   -0.617945
1   -5.510253   1.390181   0.276905
1   -5.028937   0.302747   2.036025
1   -5.452321   -1.423422   1.837872
1   4.123163   -2.095085   -0.622013
1   3.203569   2.112176   -0.235092
1   7.291951   0.774288   -0.009136
8   -1.062198   1.207776   -0.270005
1   -0.268111   -0.248787   -0.763962
1   -0.953729   1.759173   0.568482
8   -3.494302   2.008812   1.124106
8   -1.466172   2.574851   1.895934
6   -2.701080   2.694768   1.885154
6   -3.384642   3.690346   2.800151
1   -4.095733   3.164906   3.457026
1   -2.644741   4.229391   3.404008
1   -3.967609   4.403136   2.196712
73
[UMAPAH_CoIII_AcO_OOH]_Isomer1_1C1M.gjf.log | E(HF)=-3805.310928 | E(0K)=-3804.768456 | Imag=0 | Charge=1 | Multiplicity=1
6   -0.913923   -2.211867   -0.362486
6   -0.718482   -3.604614   -0.176672
6   -1.807182   -4.406236   0.102241
6   -3.092042   -3.841983   0.171925
6   -3.220850   -2.482112   -0.048904
7   -2.164876   -1.668789   -0.298210
6   -3.579695   -0.675248   3.814414
6   -3.566585   -0.299357   2.473420
7   -2.408073   -0.014380   1.838052
6   -1.241317   -0.092732   2.492126
6   -1.182700   -0.453198   3.837488
6   -2.368696   -0.749351   4.509476
6   -4.654907   0.509062   -2.028396
6   -5.278387   0.660574   -3.264823
6   -4.485734   0.829427   -4.404570
6   -3.095894   0.838333   -4.273370
6   -2.539776   0.673605   -3.005392
7   -3.308784   0.507178   -1.922899
6   -4.575450   -1.835050   -0.126200
7   -4.547333   -0.390429   0.223490
6   -5.393972   0.387238   -0.718040
6   -4.820297   -0.114308   1.654062
7   0.099041   -1.335597   -0.598080
6   1.484145   -1.553038   -0.458426
7   2.143302   -0.351883   -0.370224
8   1.994141   -2.655834   -0.417207
6   3.529605   -0.134565   -0.295449
6   5.843522   -0.835979   -0.298690
6   4.485612   -1.159704   -0.367566
6   3.956748   1.197423   -0.154409
6   5.315549   1.496692   -0.085793
6   6.275215   0.483405   -0.160867
6   6.852473   -1.962913   -0.325275
6   5.750110   2.929112   0.124247
9   6.984171   -2.518277   0.893234
9   6.475943   -2.940589   -1.166544
9   8.066135   -1.536547   -0.705704
9   4.863486   3.796602   -0.397344
9   6.943141   3.172010   -0.436648
9   5.856991   3.213920   1.434901
27   -2.661334   0.305240   -0.078705
1   1.559324   0.477540   -0.244118
1   0.294812   -3.992689   -0.252937
1   -1.666273   -5.477825   0.260868
1   -3.972463   -4.452635   0.377356
1   -4.526899   -0.905175   4.306066
1   -0.358387   0.160990   1.903930
1   -0.215096   -0.501882   4.339368
1   -2.354785   -1.040582   5.562215
1   -6.368019   0.650141   -3.331273
1   -4.951544   0.952069   -5.385037
1   -2.442989   0.971611   -5.137321
1   -1.463509   0.694502   -2.824566
1   -4.917888   -1.919378   -1.169449
1   -5.311665   -2.371635   0.492516
1   -6.388125   -0.071899   -0.845212
1   -5.516074   1.395750   -0.304485
1   -5.112932   0.942227   1.728452
1   -5.649490   -0.730457   2.037769
1   4.171731   -2.194256   -0.479870
1   3.223854   2.006320   -0.110555
1   7.338235   0.720455   -0.124020
8   -1.028835   1.026420   -0.664627
1   -0.236825   -0.367390   -0.778167
8   -0.082945   1.454732   0.302736
1   -0.588544   2.225140   0.728826
8   -3.399508   2.029116   0.287454
8   -1.697872   3.132108   1.280769
6   -2.858640   3.053719   0.875397
6   -3.806274   4.226342   1.033474
1   -4.785296   3.894629   1.410190
1   -3.369099   4.973513   1.707025
1   -3.970684   4.684252   0.044849
73
[UMAPAH_CoIII_AcO_OOH]_Isomer2_1C1M.gjf.log | E(HF)=-3805.302224 | E(0K)=-3804.760104 | Imag=0 | Charge=1 | Multiplicity=1
6   -0.912504   -2.163952   -0.979317
6   -0.714749   -3.562946   -1.088672
6   -1.793666   -4.411999   -0.935704
6   -3.068024   -3.881584   -0.673390
6   -3.197395   -2.506436   -0.593156
7   -2.157157   -1.651721   -0.749422
6   -2.329995   -1.672577   3.547803
6   -2.739746   -1.045354   2.371240
7   -1.850998   -0.388517   1.595533
6   -0.562610   -0.292979   1.960388
6   -0.091460   -0.888435   3.126404
6   -0.988798   -1.598723   3.927808
6   -5.065729   0.938201   -1.174173
6   -6.018779   1.500295   -2.020471
6   -5.606734   2.014298   -3.253989
6   -4.257587   1.945039   -3.607779
6   -3.357634   1.367650   -2.713093
7   -3.765710   0.874794   -1.538060
6   -4.508257   -1.829958   -0.341518
7   -4.322887   -0.624139   0.515414
6   -5.374149   0.376476   0.193648
6   -4.188651   -0.975320   1.956664
7   0.094058   -1.252348   -1.081988
6   1.467314   -1.460075   -0.903614
7   2.116539   -0.248907   -0.780272
8   1.992981   -2.553578   -0.839863
6   3.488655   -0.020256   -0.571294
6   5.792770   -0.708404   -0.326181
6   4.451710   -1.040410   -0.538320
6   3.891120   1.314471   -0.392554
6   5.233653   1.622164   -0.183520
6   6.200891   0.613999   -0.150789
6   6.804067   -1.830657   -0.238291
6   5.634107   3.058076   0.067573
9   6.802417   -2.379661   0.990583
9   6.525579   -2.812925   -1.110734
9   8.049561   -1.399483   -0.484523
9   4.804827   3.917895   -0.551970
9   6.879947   3.306918   -0.356691
9   5.590773   3.346465   1.381661
27   -2.604776   0.242567   -0.079850
1   1.541823   0.590455   -0.797486
1   0.293987   -3.924746   -1.274930
1   -1.650993   -5.492204   -1.013496
1   -3.937370   -4.525296   -0.533130
1   -3.060684   -2.203302   4.161097
1   0.074619   0.292420   1.298506
1   0.962698   -0.795620   3.391868
1   -0.649114   -2.085677   4.844721
1   -7.066335   1.535031   -1.715178
1   -6.335644   2.463123   -3.932725
1   -3.898185   2.336775   -4.560586
1   -2.283814   1.311386   -2.900573
1   -4.920871   -1.502001   -1.307079
1   -5.243739   -2.512535   0.111481
1   -6.380630   -0.073777   0.227106
1   -5.320690   1.169465   0.952000
1   -4.630709   -0.158999   2.542872
1   -4.713143   -1.916447   2.182883
1   4.157111   -2.076580   -0.683006
1   3.153827   2.120166   -0.426571
1   7.252828   0.857234   -0.002814
8   -1.125994   1.008641   -0.973402
1   -0.262220   -0.268099   -1.125378
8   -0.298431   1.849848   -0.178076
1   -0.979163   2.462407   0.177909
8   -2.775761   2.021920   0.636590
8   -3.987523   1.836994   2.523246
6   -3.244308   2.462419   1.777640
6   -2.772280   3.866478   2.105547
1   -2.897622   4.529308   1.236796
1   -3.324486   4.256330   2.969241
1   -1.696961   3.837231   2.347756
73
[UMAPAH_CoIII_AcO_OOH]_Isomer3_1C1M.gjf.log | E(HF)=-3805.297016 | E(0K)=-3804.754657 | Imag=0 | Charge=1 | Multiplicity=1
6   -1.033415   -1.798323   -1.125456
6   -0.873038   -3.108384   -1.652903
6   -1.990643   -3.882267   -1.889590
6   -3.270935   -3.364905   -1.625790
6   -3.358754   -2.071394   -1.142831
7   -2.279396   -1.294351   -0.887012
6   -3.814833   -2.423113   3.125551
6   -3.797221   -1.447934   2.130277
7   -2.646113   -0.843255   1.775411
6   -1.490402   -1.143015   2.380382
6   -1.436393   -2.102446   3.390154
6   -2.614327   -2.754699   3.762795
6   -4.741347   1.564891   -1.357525
6   -5.319052   2.324096   -2.371977
6   -4.482875   2.979097   -3.282176
6   -3.098567   2.835873   -3.165212
6   -2.590516   2.054600   -2.128826
7   -3.399526   1.453572   -1.247517
6   -4.692215   -1.397135   -0.976684
7   -4.690448   -0.368098   0.102444
6   -5.515447   0.807189   -0.304784
6   -5.032975   -0.914443   1.443317
7   0.010878   -0.978811   -0.825079
6   1.394726   -1.266398   -0.868919
7   2.112881   -0.188104   -0.431529
8   1.846599   -2.334900   -1.237519
6   3.507831   -0.080995   -0.305124
6   5.777853   -0.905217   -0.430834
6   4.405998   -1.119832   -0.594652
6   4.004167   1.158837   0.139661
6   5.375250   1.348299   0.294050
6   6.278748   0.319833   0.009053
6   6.718789   -2.057949   -0.698608
6   5.883469   2.667312   0.828046
9   6.750502   -2.906582   0.346472
9   6.332762   -2.770334   -1.771137
9   7.975541   -1.640183   -0.913460
9   5.076030   3.686531   0.484565
9   7.114269   2.946216   0.372636
9   5.949175   2.652090   2.172788
27   -2.857816   0.373002   0.283660
1   1.596462   0.671907   -0.188143
1   0.138131   -3.465659   -1.833421
1   -1.875414   -4.895787   -2.280587
1   -4.172588   -3.950958   -1.809841
1   -4.752192   -2.911497   3.398921
1   -0.615316   -0.594373   2.029224
1   -0.482771   -2.333188   3.867619
1   -2.600929   -3.517621   4.544502
1   -6.405452   2.397464   -2.449415
1   -4.911264   3.585089   -4.083738
1   -2.414615   3.318044   -3.865349
1   -1.520397   1.895035   -1.991059
1   -4.920948   -0.881166   -1.921839
1   -5.498524   -2.127374   -0.808384
1   -6.509892   0.497245   -0.664488
1   -5.635248   1.453037   0.574906
1   -5.413089   -0.076433   2.044641
1   -5.826224   -1.675835   1.379159
1   4.037475   -2.076989   -0.954538
1   3.311609   1.976139   0.351813
1   7.351773   0.476527   0.116012
8   -3.591029   1.661199   1.418488
1   -0.277797   -0.084341   -0.385657
8   -2.821002   1.846829   2.587644
8   -1.098535   1.064802   0.395348
8   0.743844   2.234823   0.241239
6   -0.466127   2.222415   0.442118
6   -1.232815   3.482011   0.741302
1   -2.263647   3.428552   0.373175
1   -1.304205   3.584739   1.834222
1   -0.688811   4.343057   0.333998
1   -3.336182   1.378971   3.265158
64
[UMAPAH_CoII_Cl]_Dublet_1C2M.gjf.log | E(HF)=-3886.217794 | E(0K)=-3885.745531 | Imag=0 | Charge=1 | Multiplicity=2
6   -1.322138   -1.553942   -1.294635
6   -1.205780   -2.863209   -1.815761
6   -2.348241   -3.646514   -1.878998
6   -3.583335   -3.139037   -1.441258
6   -3.612913   -1.834256   -0.968893
7   -2.514776   -1.061446   -0.902446
6   -3.153266   -2.503642   3.143160
6   -3.358827   -1.404965   2.312343
7   -2.328356   -0.656974   1.857555
6   -1.072572   -0.963038   2.222703
6   -0.791463   -2.041444   3.059240
6   -1.847191   -2.828133   3.522819
6   -5.114231   1.851339   -0.600249
6   -5.943422   2.644746   -1.387790
6   -5.362446   3.474277   -2.353161
6   -3.974582   3.475222   -2.500826
6   -3.207705   2.649241   -1.679964
7   -3.769138   1.857121   -0.753126
6   -4.887703   -1.144223   -0.547103
7   -4.688182   -0.216242   0.606411
6   -5.605762   0.948007   0.505874
6   -4.728905   -0.904151   1.922439
7   -0.268948   -0.684959   -1.123433
6   1.100646   -0.989142   -1.102603
7   1.820839   0.063182   -0.581851
8   1.559956   -2.047966   -1.480171
6   3.213583   0.155517   -0.406244
6   5.483568   -0.652928   -0.596593
6   4.115223   -0.841031   -0.810318
6   3.703385   1.322871   0.203999
6   5.071789   1.489404   0.406121
6   5.978204   0.504280   0.005213
6   6.431153   -1.765135   -0.989862
6   5.571798   2.726471   1.117046
9   6.477378   -2.713643   -0.036253
9   6.040613   -2.365391   -2.126179
9   7.681291   -1.314190   -1.169224
9   4.756056   3.776894   0.913741
9   6.799535   3.071282   0.705596
9   5.634213   2.525833   2.446010
27   -2.848461   0.613875   0.451474
1   1.287806   0.866922   -0.255738
1   -0.229797   -3.223539   -2.132568
1   -2.281892   -4.665184   -2.268106
1   -4.491245   -3.743403   -1.476106
1   -4.003587   -3.094648   3.488999
1   -0.292477   -0.315036   1.822342
1   0.242749   -2.257761   3.331863
1   -1.658830   -3.686401   4.171699
1   -7.025583   2.614213   -1.246921
1   -5.989527   4.108869   -2.983448
1   -3.482275   4.107065   -3.241874
1   -2.118573   2.620478   -1.732143
1   -5.232607   -0.535009   -1.396765
1   -5.685825   -1.869633   -0.321957
1   -6.653974   0.640337   0.349527
1   -5.559947   1.498102   1.459231
1   -5.042006   -0.165650   2.677887
1   -5.475492   -1.714868   1.934991
1   3.752343   -1.745806   -1.290992
1   3.015045   2.112294   0.515282
1   7.049521   0.642710   0.149271
17   -0.982827   1.909168   0.602406
1   -0.542042   0.227849   -0.749002
64
[UMAPAH_CoII_Cl]_Isomer2_1C2M.gjf.log | E(HF)=-3886.205026 | E(0K)=-3885.734191 | Imag=0 | Charge=1 | Multiplicity=2
6   1.908673   2.314517   -1.514918
6   2.584998   3.392196   -2.115763
6   3.970202   3.440458   -2.050059
6   4.652719   2.418108   -1.388009
6   3.920061   1.363911   -0.846722
7   2.572991   1.300675   -0.926976
6   2.967697   1.683655   3.533339
6   2.808658   0.850605   2.423875
7   1.692190   0.902558   1.668191
6   0.690519   1.720054   2.018202
6   0.768217   2.564413   3.122865
6   1.937250   2.556649   3.886917
6   3.308206   -2.394502   -0.924888
6   3.751654   -3.435624   -1.739678
6   3.039159   -3.739443   -2.902630
6   1.907299   -2.985824   -3.216657
6   1.534031   -1.949095   -2.362452
7   2.223846   -1.659428   -1.251508
6   4.652334   0.212504   -0.175752
7   3.823165   -0.627053   0.690490
6   3.949085   -2.065942   0.405583
6   3.794934   -0.258243   2.108603
7   0.509012   2.380343   -1.491209
6   -0.393492   1.376189   -1.165263
7   -1.675939   1.793098   -0.949884
8   -0.050201   0.207934   -1.040237
6   -2.748223   0.951494   -0.538220
6   -3.653755   -0.946754   0.643075
6   -2.544473   -0.193221   0.245618
6   -4.046649   1.330795   -0.905515
6   -5.138221   0.571142   -0.488339
6   -4.950184   -0.576306   0.287471
6   -3.403933   -2.186419   1.479594
6   -6.532835   0.957602   -0.930024
9   -2.730593   -3.108743   0.777544
9   -2.675952   -1.891307   2.566741
9   -4.552798   -2.744255   1.893161
9   -6.618158   2.275367   -1.186934
9   -7.443034   0.657845   0.005741
9   -6.878137   0.308164   -2.053753
27   1.754932   -0.288961   0.103809
1   -1.925546   2.755049   -1.153165
1   2.020200   4.182977   -2.614025
1   4.513197   4.273298   -2.501955
1   5.740103   2.433327   -1.295138
1   3.884991   1.630858   4.123443
1   -0.208082   1.677504   1.401480
1   -0.074449   3.209401   3.377304
1   2.040021   3.210992   4.755488
1   4.638053   -4.006969   -1.456613
1   3.363056   -4.556377   -3.551489
1   1.315063   -3.193846   -4.109283
1   0.654294   -1.331631   -2.545516
1   5.060885   -0.416251   -0.983546
1   5.527068   0.613148   0.367179
1   4.995274   -2.420882   0.440018
1   3.366948   -2.602878   1.170190
1   3.419638   -1.135201   2.659611
1   4.796738   -0.010871   2.504557
1   -1.546874   -0.512644   0.549855
1   -4.215135   2.222419   -1.513573
1   -5.804639   -1.166636   0.617965
17   0.764021   -1.879498   1.380500
1   0.136880   3.292621   -1.729987
64
[UMAPAH_CoII_Cl]_Isomer3_1C4M.gjf.log | E(HF)=-3886.216820 | E(0K)=-3885.747038 | Imag=0 | Charge=1 | Multiplicity=4
6   1.890542   2.194017   -1.741290
6   2.610884   3.231341   -2.361860
6   3.997749   3.149355   -2.382486
6   4.632579   2.049099   -1.796413
6   3.842076   1.050671   -1.228960
7   2.498919   1.127567   -1.215231
6   3.950114   1.902743   2.945548
6   3.361626   0.977052   2.079494
7   2.134641   1.177039   1.570235
6   1.439506   2.263030   1.921190
6   1.943831   3.225753   2.795032
6   3.230236   3.043479   3.308411
6   2.902854   -2.804775   -0.866035
6   3.186070   -3.989389   -1.548496
6   2.323356   -4.400186   -2.568387
6   1.212684   -3.611975   -2.879119
6   1.012129   -2.433234   -2.160590
7   1.840725   -2.046082   -1.184930
6   4.468574   -0.212546   -0.662368
7   3.702025   -0.857217   0.418550
6   3.713694   -2.330985   0.322809
6   4.006141   -0.359482   1.770189
7   0.495771   2.328662   -1.634795
6   -0.415699   1.392445   -1.175313
7   -1.685205   1.847981   -0.992348
8   -0.102961   0.227807   -0.922864
6   -2.765344   1.068109   -0.484773
6   -3.686820   -0.650252   0.934211
6   -2.574474   0.056769   0.466613
6   -4.054135   1.372198   -0.942472
6   -5.150883   0.666782   -0.449898
6   -4.974840   -0.353324   0.489036
6   -3.453614   -1.763308   1.937778
6   -6.535480   0.965049   -0.982482
9   -2.816143   -2.793944   1.363695
9   -2.702903   -1.337327   2.962098
9   -4.610533   -2.226233   2.437956
9   -6.623119   2.226494   -1.440954
9   -7.469015   0.801220   -0.036489
9   -6.843775   0.146648   -2.002031
27   1.565500   -0.381137   0.163652
1   -1.930597   2.774771   -1.324439
1   2.092019   4.083975   -2.805417
1   4.584656   3.944539   -2.847422
1   5.720810   1.967681   -1.785318
1   4.952476   1.723362   3.340144
1   0.438008   2.357592   1.490906
1   1.341303   4.094788   3.065149
1   3.666105   3.777568   3.990031
1   4.061695   -4.583439   -1.278175
1   2.516784   -5.327074   -3.113422
1   0.512386   -3.902092   -3.664305
1   0.162330   -1.773042   -2.350273
1   4.536279   -0.927327   -1.498427
1   5.506286   -0.004231   -0.346958
1   4.738658   -2.743001   0.294315
1   3.205218   -2.712057   1.222682
1   3.551522   -1.073000   2.476368
1   5.093451   -0.325063   1.964526
1   -1.585148   -0.194604   0.850483
1   -4.211709   2.161808   -1.680498
1   -5.833271   -0.901809   0.876691
17   0.664415   -1.634134   1.838953
1   0.141993   3.241176   -1.899613
64
[UMAPAH_CoII_Cl]_LowestE_1C4M.gjf.log | E(HF)=-3886.237165 | E(0K)=-3885.766104 | Imag=0 | Charge=1 | Multiplicity=4
6   -0.934872   -2.229414   -0.536407
6   -0.709492   -3.626362   -0.599049
6   -1.801276   -4.474307   -0.615516
6   -3.103914   -3.948010   -0.575092
6   -3.252623   -2.572446   -0.517379
7   -2.195336   -1.722231   -0.481304
6   -4.171589   0.215219   3.945113
6   -3.898378   -0.009542   2.595870
7   -2.964178   0.706037   1.938403
6   -2.262139   1.649424   2.590132
6   -2.470122   1.921730   3.940906
6   -3.443780   1.193649   4.628414
6   -5.383466   0.971058   -1.208065
6   -6.365915   1.474876   -2.059776
6   -5.974116   2.228245   -3.170477
6   -4.614092   2.450516   -3.397111
6   -3.690551   1.908726   -2.504774
7   -4.073223   1.184237   -1.439606
6   -4.614346   -1.918096   -0.520972
7   -4.633108   -0.750759   0.371291
6   -5.703016   0.203084   0.055692
6   -4.571439   -1.102773   1.794997
7   0.071731   -1.301141   -0.532730
6   1.457488   -1.509921   -0.410158
7   2.120683   -0.305389   -0.384486
8   1.971232   -2.607209   -0.333090
6   3.505019   -0.082353   -0.276615
6   5.810548   -0.786833   -0.099109
6   4.455113   -1.112453   -0.197163
6   3.935370   1.255258   -0.258321
6   5.292064   1.556621   -0.159259
6   6.245877   0.538543   -0.081822
6   6.812550   -1.912131   0.040437
6   5.726596   3.002357   -0.081480
9   6.902765   -2.317550   1.320013
9   6.456430   -2.981732   -0.689920
9   8.039788   -1.536130   -0.349393
9   4.872592   3.811033   -0.735735
9   6.947186   3.181737   -0.604446
9   5.769848   3.424913   1.195314
27   -2.704938   0.324435   -0.104664
1   1.549020   0.535582   -0.426191
1   0.315176   -3.988973   -0.629919
1   -1.645960   -5.554657   -0.662015
1   -3.979944   -4.598116   -0.589800
1   -4.940308   -0.371338   4.452542
1   -1.520539   2.184544   1.991949
1   -1.880124   2.694033   4.437183
1   -3.638261   1.386137   5.686131
1   -7.420697   1.280790   -1.854541
1   -6.724735   2.634130   -3.852713
1   -4.266943   3.033042   -4.252068
1   -2.613479   2.052353   -2.618825
1   -4.828077   -1.560527   -1.541516
1   -5.401263   -2.649336   -0.262719
1   -6.690150   -0.288826   -0.019741
1   -5.767581   0.924957   0.887140
1   -5.567503   -1.341632   2.209655
1   -3.961368   -2.016050   1.890841
1   4.139263   -2.152068   -0.220930
1   3.209677   2.068584   -0.333691
1   7.308001   0.775000   -0.021691
17   -0.883151   1.691344   -0.565717
1   -0.233652   -0.326240   -0.622793
65
[UMAPA_CoIII_OOH]_Isomer2_1C1M.gjf.log | E(HF)=-3576.343414 | E(0K)=-3575.865826 | Imag=0 | Charge=1 | Multiplicity=1
6   -0.711429   -1.456379   -1.018721
6   -0.536762   -2.653030   -1.771392
6   -1.630474   -3.306946   -2.303309
6   -2.925372   -2.781561   -2.116177
6   -3.043661   -1.605129   -1.397768
7   -1.974326   -0.974265   -0.867192
6   -4.342799   -2.331534   2.752014
6   -3.977962   -1.293074   1.897821
7   -2.687326   -0.935514   1.743506
6   -1.723019   -1.557999   2.430532
6   -2.013772   -2.595972   3.314603
6   -3.343309   -2.992599   3.472129
6   -3.830158   2.124441   -1.333598
6   -4.112473   3.083373   -2.303957
6   -3.049047   3.724181   -2.945725
6   -1.739687   3.384102   -2.599392
6   -1.534713   2.409081   -1.625280
7   -2.559646   1.797283   -1.022834
6   -4.356357   -0.877659   -1.228132
7   -4.334667   0.099021   -0.089892
6   -4.872236   1.426508   -0.499185
6   -4.958601   -0.422359   1.155065
7   0.384881   -0.854667   -0.506358
6   0.377862   0.198135   0.284549
7   1.577643   0.762520   0.649032
8   -0.632855   0.812274   0.816369
6   2.910153   0.419672   0.355678
6   4.633455   -0.926312   -0.681382
6   3.282185   -0.672454   -0.443006
6   3.914634   1.238871   0.900087
6   5.259243   0.969681   0.648826
6   5.635560   -0.114041   -0.148585
6   5.007887   -2.144878   -1.494927
6   6.321961   1.834029   1.290432
9   5.186369   -3.217117   -0.702631
9   4.044626   -2.465493   -2.380206
9   6.146090   -1.955958   -2.176973
9   5.875975   3.084883   1.505989
9   7.419954   1.912934   0.526195
9   6.694214   1.334404   2.481434
27   -2.445384   0.453520   0.386655
1   1.458649   1.556139   1.269311
1   0.478997   -3.028152   -1.900193
1   -1.492837   -4.230867   -2.869882
1   -3.806027   -3.273909   -2.531541
1   -5.392909   -2.611007   2.856098
1   -0.705522   -1.207133   2.260741
1   -1.205689   -3.083287   3.862317
1   -3.602112   -3.809109   4.149993
1   -5.148621   3.328094   -2.545039
1   -3.242347   4.482107   -3.708160
1   -0.882837   3.864503   -3.074246
1   -0.536474   2.112848   -1.304347
1   -4.545839   -0.308924   -2.151678
1   -5.194515   -1.581720   -1.112039
1   -5.838265   1.332063   -1.021190
1   -5.006214   2.016744   0.417554
1   -5.165950   0.447147   1.795686
1   -5.907572   -0.942054   0.948405
1   2.511566   -1.301835   -0.875262
1   3.650889   2.101611   1.516393
1   6.686835   -0.311415   -0.358838
8   -3.025913   1.678170   1.665690
8   -2.407529   2.936452   1.495124
1   -1.555076   2.803536   1.943454
65
[UMAPA_CoIII_OOH]_Isomer3_1C1M.gjf.log | E(HF)=-3576.343960 | E(0K)=-3575.866191 | Imag=0 | Charge=1 | Multiplicity=1
6   1.563539   0.175166   2.437893
6   1.683182   0.766755   3.693227
6   2.846685   1.481632   3.989510
6   3.857741   1.562650   3.029555
6   3.667763   0.930883   1.799774
7   2.535425   0.266423   1.518441
6   5.419786   -3.025618   -0.436610
6   4.595771   -1.908754   -0.560335
7   3.314498   -1.941658   -0.139042
6   2.793326   -3.053424   0.388158
6   3.553958   -4.213578   0.530667
6   4.887586   -4.195846   0.114957
6   2.739442   2.373555   -1.151156
6   2.502436   3.725518   -1.307429
6   1.189585   4.191732   -1.078903
6   0.189676   3.305215   -0.732557
6   0.478039   1.917658   -0.584346
7   1.761622   1.520473   -0.762327
6   4.743966   0.867692   0.744205
7   4.216894   0.497567   -0.603378
6   4.030568   1.677848   -1.498770
6   5.002803   -0.608778   -1.215337
7   -0.531543   1.069274   -0.296073
6   -0.420647   -0.239009   -0.213662
7   -1.562627   -0.993833   -0.083170
8   0.651601   -0.971917   -0.199726
6   -2.923983   -0.642251   -0.042028
6   -4.765447   0.927125   0.015891
6   -3.393158   0.680131   -0.038560
6   -3.854841   -1.694573   0.007780
6   -5.222325   -1.427349   0.054683
6   -5.695213   -0.112645   0.060471
6   -5.234864   2.362487   0.092620
6   -6.203221   -2.578213   0.037512
9   -4.396953   3.192765   -0.556842
9   -6.457104   2.515863   -0.434970
9   -5.291958   2.782709   1.370013
9   -6.541206   -2.905977   -1.221361
9   -7.332911   -2.273371   0.690953
9   -5.679736   -3.679624   0.607371
27   2.378546   -0.244640   -0.426072
1   -1.369456   -1.988411   -0.043381
1   0.872087   0.674242   4.417236
1   2.966682   1.970672   4.958891
1   4.783333   2.106048   3.230532
1   6.457165   -2.981622   -0.773817
1   1.743613   -2.986749   0.681410
1   3.105394   -5.110589   0.960613
1   5.511456   -5.086611   0.218297
1   3.302273   4.399028   -1.617990
1   0.961435   5.254005   -1.192878
1   -0.840430   3.628151   -0.578236
1   5.300704   1.815942   0.690703
1   5.465748   0.096412   1.056891
1   4.900646   2.352295   -1.466210
1   3.918123   1.279809   -2.517010
1   4.711296   -0.663986   -2.273543
1   6.087980   -0.427706   -1.152302
1   -2.680096   1.496411   -0.085444
1   -3.515536   -2.733149   0.012802
1   -6.764728   0.094119   0.099595
8   2.402735   -0.648582   -2.238741
8   1.255687   -0.172154   -2.905006
1   0.668094   -0.945950   -2.880781
1   0.679283   -0.390907   2.145458
65
[UMAPA_CoIII_OOH]_Isomer4_1C1M.gjf.log | E(HF)=-3576.448692 | E(0K)=-3575.970279 | Imag=0 | Charge=1 | Multiplicity=1
6   -1.800308   -2.485967   1.098886
6   -2.529880   -3.628342   1.540543
6   -3.901977   -3.579209   1.671513
6   -4.593209   -2.384225   1.382269
6   -3.849157   -1.292785   0.976008
7   -2.503822   -1.345312   0.833892
6   -2.632668   3.071978   2.789699
6   -2.575497   2.207929   1.699027
7   -1.633205   1.246684   1.616242
6   -0.717831   1.107148   2.584028
6   -0.712893   1.937544   3.703021
6   -1.686996   2.933723   3.808964
6   -3.299889   -0.184661   -2.287765
6   -3.765973   -0.693394   -3.500504
6   -3.003301   -1.652369   -4.169402
6   -1.796967   -2.076981   -3.606717
6   -1.401185   -1.536735   -2.386211
7   -2.144607   -0.621828   -1.750255
6   -4.446748   0.072266   0.751003
7   -3.585408   0.931511   -0.114133
6   -3.982199   0.930988   -1.544232
6   -3.480886   2.353675   0.478798
7   -0.461469   -2.597818   0.971086
6   0.322507   -1.626427   0.537984
7   1.664519   -1.919643   0.541222
8   0.000357   -0.455807   0.111392
6   2.746782   -1.099843   0.179940
6   3.724107   0.809610   -0.948192
6   2.615386   0.009416   -0.668868
6   4.018060   -1.412856   0.694087
6   5.119945   -0.619089   0.379736
6   4.984059   0.512906   -0.431536
6   3.502432   2.005307   -1.845245
6   6.489533   -1.002766   0.897540
9   3.303703   1.630745   -3.119759
9   2.395605   2.686955   -1.465069
9   4.532607   2.856510   -1.821550
9   6.405507   -1.719794   2.031361
9   7.238151   0.080975   1.148140
9   7.149587   -1.750404   -0.001729
27   -1.749513   0.213448   -0.034869
1   1.874554   -2.822917   0.953766
1   -1.956874   -4.530733   1.753684
1   -4.453272   -4.463918   1.998468
1   -5.676958   -2.312019   1.484143
1   -3.401160   3.846261   2.827339
1   0.024928   0.323178   2.438000
1   0.047076   1.801434   4.474087
1   -1.707636   3.599151   4.674995
1   -4.708965   -0.332184   -3.915307
1   -3.345867   -2.061964   -5.122306
1   -1.166998   -2.818272   -4.100543
1   -0.470693   -1.830282   -1.902571
1   -5.465088   0.007454   0.339129
1   -4.534834   0.563975   1.733536
1   -5.077021   0.888212   -1.655865
1   -3.640389   1.887567   -1.966574
8   -2.985389   3.245324   -0.418204
1   -4.493875   2.673650   0.784098
1   1.650837   0.259907   -1.097127
1   4.147248   -2.270510   1.357613
1   5.841145   1.151085   -0.645762
8   -1.097591   1.710531   -0.983624
1   -0.159844   1.838392   -0.778065
1   -2.078477   2.857935   -0.704971
65
[UMAPA_CoIII_OOH]_LowestE_1C1M.gjf.log | E(HF)=-3576.351770 | E(0K)=-3575.873755 | Imag=0 | Charge=1 | Multiplicity=1
6   -1.914027   -2.019795   -1.720753
6   -2.666368   -3.003796   -2.428121
6   -4.041479   -2.919762   -2.493846
6   -4.712171   -1.843387   -1.874602
6   -3.942888   -0.903024   -1.215161
7   -2.597023   -0.996307   -1.131936
6   -4.064346   -1.641819   3.103757
6   -3.492462   -0.784689   2.165827
7   -2.327228   -1.090202   1.561064
6   -1.673615   -2.215784   1.869827
6   -2.177325   -3.113209   2.809964
6   -3.394906   -2.824860   3.430004
6   -2.527800   2.654127   -0.894816
6   -2.523639   3.802749   -1.683063
6   -1.531124   3.948182   -2.655943
6   -0.578854   2.939177   -2.812858
6   -0.653178   1.813384   -1.995518
7   -1.610420   1.681303   -1.071015
6   -4.519030   0.360972   -0.625323
7   -3.640499   0.950863   0.435809
6   -3.473852   2.419179   0.253754
6   -4.040739   0.575570   1.817387
7   -0.571035   -2.137539   -1.689020
6   0.220363   -1.365024   -0.962639
7   1.563871   -1.558636   -1.185550
8   -0.089768   -0.491959   -0.072791
6   2.669110   -0.912081   -0.613409
6   3.724198   0.861354   0.655690
6   2.573564   0.284851   0.113237
6   3.938075   -1.492956   -0.798480
6   5.074895   -0.893286   -0.261412
6   4.982323   0.287944   0.483117
6   3.550412   2.148204   1.425065
6   6.435781   -1.502053   -0.521527
9   3.171623   3.155000   0.619955
9   2.568167   2.020691   2.359574
9   4.660371   2.522834   2.062893
9   6.350455   -2.821748   -0.759430
9   7.259452   -1.321353   0.520820
9   7.014951   -0.938011   -1.594976
27   -1.815297   0.212649   0.200021
1   1.750749   -2.316586   -1.834071
1   -2.109969   -3.814852   -2.898099
1   -4.611988   -3.683857   -3.027095
1   -5.797487   -1.743283   -1.922930
1   -5.013218   -1.380818   3.576166
1   -0.730831   -2.382430   1.349495
1   -1.620849   -4.022120   3.043625
1   -3.820403   -3.513169   4.163740
1   -3.280249   4.574038   -1.527462
1   -1.501600   4.841837   -3.283308
1   0.216301   3.017241   -3.555781
1   0.071863   1.003541   -2.065799
1   -4.598073   1.100375   -1.437441
1   -5.537153   0.202355   -0.238161
1   -4.442696   2.925242   0.112525
1   -2.986776   2.803991   1.160150
1   -3.559959   1.296129   2.494402
1   -5.132006   0.634385   1.954933
1   1.607400   0.754594   0.265951
1   4.038855   -2.426920   -1.355473
1   5.870733   0.741389   0.921960
8   -1.248323   1.291845   1.617668
8   -0.249814   2.228224   1.229239
1   0.509283   1.958438   1.773238
65
[UMAPA_CoIII_OOH]_triplet_1C3M.gjf.log | E(HF)=-3576.329466 | E(0K)=-3575.853951 | Imag=0 | Charge=1 | Multiplicity=3
6   -1.824345   -2.040942   -1.706237
6   -2.570201   -3.053601   -2.386271
6   -3.940994   -2.985141   -2.473903
6   -4.618612   -1.881546   -1.913733
6   -3.872160   -0.915430   -1.268402
7   -2.522892   -1.006640   -1.125487
6   -4.505458   -1.357399   2.992705
6   -3.780028   -0.577448   2.091680
7   -2.576213   -0.979142   1.649581
6   -2.031640   -2.125529   2.071814
6   -2.692028   -2.949737   2.981646
6   -3.951215   -2.558818   3.444134
6   -2.424944   2.620524   -1.124890
6   -2.392472   3.697239   -2.012492
6   -1.333380   3.796680   -2.918371
6   -0.337913   2.816829   -2.913923
6   -0.443193   1.765968   -2.005223
7   -1.464908   1.677546   -1.147331
6   -4.511307   0.380524   -0.814588
7   -3.758841   1.070301   0.252020
6   -3.480681   2.486258   -0.041473
6   -4.239058   0.787183   1.612732
7   -0.485323   -2.154569   -1.719023
6   0.321809   -1.458044   -0.931651
7   1.662562   -1.582052   -1.224767
8   -0.007128   -0.731535   0.060415
6   2.750355   -0.949135   -0.606692
6   3.732648   0.785461   0.772585
6   2.611148   0.206639   0.177359
6   4.037522   -1.483281   -0.799654
6   5.147953   -0.879188   -0.211736
6   5.010011   0.256815   0.593487
6   3.505177   2.025435   1.600683
6   6.529649   -1.435049   -0.480909
9   3.123176   3.065374   0.840108
9   2.492523   1.828561   2.497529
9   4.581568   2.391831   2.295021
9   6.487977   -2.746850   -0.767546
9   7.339213   -1.266784   0.574549
9   7.099053   -0.814186   -1.528211
27   -1.745887   0.217326   0.252548
1   1.861504   -2.269743   -1.944100
1   -1.998049   -3.871687   -2.823798
1   -4.500550   -3.770949   -2.986803
1   -5.700048   -1.770652   -2.007812
1   -5.486585   -1.024699   3.337632
1   -1.048891   -2.363263   1.658474
1   -2.227039   -3.879659   3.312777
1   -4.500514   -3.185413   4.150620
1   -3.183175   4.449867   -1.986475
1   -1.286271   4.632352   -3.620348
1   0.508308   2.860515   -3.601349
1   0.308882   0.977754   -1.948795
1   -4.543804   1.046338   -1.692320
1   -5.558636   0.210924   -0.514317
1   -4.391501   3.046454   -0.316825
1   -3.066078   2.938357   0.872264
1   -3.789176   1.533294   2.285372
1   -5.336296   0.878186   1.694595
1   1.630095   0.640218   0.337602
1   4.173911   -2.384772   -1.400691
1   5.878023   0.709288   1.072373
8   -1.233546   1.281842   1.582393
8   -0.180010   2.152034   1.233967
1   0.488156   1.959525   1.918872
